# Supplementary material for: Cellulose and Cellulose Synthase in a Marine Pseudomonas Strain from Antarctica: Characterization, Adaptive Implications, and Biotechnological Potential
Source: Mar Drugs. 2025 Oct 21;23(10):410. doi: 10.3390/md23100410 (PMC12565738; doi:10.3390/md23100410)
Supplement: Supplementary file 1 [file marinedrugs-23-00410-s001.zip]

Archive with 1 entries (1 files):
- marinedrugs-3890592-supplementary.pdf
